# Supplementary material for: Regulatory Diversity and Functional Analysis of Two-Component Systems in Cyanobacterium Synechocystis sp. PCC 6803 by GC-MS Based Metabolomics
Source: Front Microbiol. 2020 Mar 17;11:403. doi: 10.3389/fmicb.2020.00403 (PMC7090099; doi:10.3389/fmicb.2020.00403)
Supplement: Table S1 — Primers used for quantitative real-time RT-PCR in this study. [file Data_Sheet_1.xlsx]

## Sheet: supplement table S1
Supplementary Table S1: Primer list for quantitative real-time PCR
Gene name	Primer sequence
sll0891	Forward primer 5'-TGGTTTACCTTCCCAACGGG-3'
	Reverse primer 5'-GGCAAGGGCAGCATCAAATC-3'
slr0009	Forward primer 5'-TTACCGTTGAGCGGGACAAA-3'
	Reverse primer 5'-AAACCACCCCGGAGACATTC-3'
slr1349	Forward primer 5'-CACCAGGGCATTGCAGTCTA-3'
	Reverse primer 5'-CTGGTGCCCTGCAAAAATCC-3'
slr0032	Forward primer 5'-CATGCCCTCCACTATGGGAC-3'
	Reverse primer 5'-TTGGCACTCTTACTCAGGCG-3'
sll1973	Forward primer 5'-CTGCCTGTGTCTGCTCTTGA-3'
	Reverse primer 5'-CAGGGTGCGAAACACATTGG-3'
slr0721	Forward primer 5'-ACCAGTGATGGAAGGCAAGG-3'
	Reverse primer 5'-AATTTACGCCGCCAAACACC-3'
slr0012	Forward primer 5'-CCTTTCTTACCTGCCCCCTT-3'
	Reverse primer 5'-CCAGAAGTGGGTTTCGGGTT-3'
slr0839	Forward primer 5'-GCGGACCGGAGAAGTTAGAG-3'
	Reverse primer 5'-GGCTTGGGCTTCGGTAATCT-3'
slr1030	Forward primer 5'-TTGATGTGGACGGGTTACGG-3'
	Reverse primer 5'-CCACCTTACTGCCGGAATCA-3'
slr0525	Forward primer 5'-AGTCTGTGATGCGGGATGTG-3'
	Reverse primer 5'-AACGTGGGCTGATTGCCATA-3'
sll1027	Forward primer 5'-CCGCCCAGTTAAACAAAGCC-3'
	Reverse primer 5'-GCGTAGCACCACTTCTTCCT-3'
sll1499	Forward primer 5'-TCGCAGTTTGGACGACATCA-3'
	Reverse primer 5'-ACCATTGCCGGTTTTGCTTC-3'
sll1502	Forward primer 5'-TGTCTGGCTATGACGGAGGA-3'
	Reverse primer 5'-CACCACAATACGGGAACGGA-3'
slr2072	Forward primer 5'-GAGTAATTGCAGCTTCGGCG-3'
	Reverse primer 5'-AGGTTTCGCCATAGAGCACC-3'
slr1124	Forward primer 5'-TTGTTGGGTCTTACTCCCGC-3'
	Reverse primer 5'-GGCTTGAATAACTGGGGGCT-3'

## Sheet: supplement table S2
Supplementary Table S2: GC-MS metabolomics dataset of 44 mutants under autotrophic condition*
Metabolites	slr0115-1	slr0115-2	slr0115-3	slr0115-4	slr0115-5	sll0485-1	sll0485-2	sll0485-3	sll0485-4	sll0485-5	sll0789-1	sll0789-2	sll0789-3	sll0789-4	sll0789-5	sll1544-1	sll1544-2	sll1544-3	sll1544-4	sll1544-5	slr1588-1	slr1588-2	slr1588-3	slr1588-4	slr1588-5	slr1594-1	slr1594-2	slr1594-3	slr1594-4	slr1594-5	sll1624-1	sll1624-2	sll1624-3	sll1624-4	sll1624-5	slr1760-1	slr1760-2	slr1760-3	slr1760-4	slr1760-5	slr1783-1	slr1783-2	slr1783-3	slr1783-4	slr1783-5	slr1837-1	slr1837-2	slr1837-3	slr1837-4
2-Hydroxypyridine	0.69386	0.812093	0.649388	0.735451	0.761388	0.45457	0.507903	1.05107	0.894819	0.765943	0.907182	0.896278	1.01197	0.700967	0.860345	1.12685	0.950951	1.01989	1.27855	0.903006	0.927787	0.726798	0.814569	0.629302	0.76868	0.886819	0.751882	0.844016	0.640649	0.56638	0.941442	0.864193	0.966319	0.818413	0.839462	0.921494	0.993763	0.966969	0.844369	0.916469	0.713211	0.59871	0.957541	0.865072	0.713211	1.19644	0.900622	1.25449	0.793857
Pyruvic acid	0.0685743	0.0807642	0.0596059	0.105168	0.0527459	0.0582726	0.0229154	0.0786516	0.0330384	0.153652	0.434978	0.0205671	0.00817529	0.0197107	0.0287431	0.0653335	0.0604595	0.0379722	0.0778684	0.0130816	0.0385784	0.0481791	0.0968924	0.153678	0.021766	0.130415	0.110571	0.0516681	0.0151304	0.053023	0.0397623	0.0391401	0.0213975	0.030491	0.533698	0.0353229	0.0371492	0.169255	0.0580006	0.35414	0.0198016	0.164152	0.00237598	0.00348405	0.0392064	0.0364006	0.0274005	0.0836479	0.0487146
Oxalic acid	7.83742	6.89819	9.11392	9.51138	0.183332	1.58722	0.158609	15.938	9.14345	11.0153	10.7595	9.69096	20.7332	26.008	7.27394	0.272944	10.5604	5.8884	3.38724	9.07887	4.3377	9.01404	0.00958622	0.0207947	0.368026	0.188055	0.159441	0.640215	8.42804	8.32913	5.57369	0.0169405	3.03134	4.15973	0.00892941	0.0141548	7.74398	8.18389	2.9277	0.0774868	0.0313996	0.035917	10.2819	0.295039	0.182111	9.99884	7.52662	10.7166	3.9643
Glycolic acid	18.7574	17.5422	6.60595	18.1618	12.9184	7.87414	22.7	16.3207	14.4655	13.2772	19.5678	20.1549	17.4516	18.8581	16.2561	5.45441	7.57754	14.1959	5.92233	10.2197	23.4107	12.1067	10.7031	15.5931	20.3897	30.8851	26.1856	4.42201	10.4277	9.55297	20.9839	23.3973	23.4071	19.197	18.4002	5.14615	9.69627	14.3602	49.6892	38.5797	7.5114	17.8826	9.21799	15.3151	19.6426	21.3905	16.1017	24.8298	0.471737
Lactic acid	1.29768	0.186837	0.211775	3.02872	0.449305	0.420315	5.613	16.6768	0.931485	0.786748	0.624835	2.34262	2.72067	2.10508	1.00262	12.9762	1.36707	1.71508	11.8063	1.71592	4.37726	1.13246	18.4788	10.4803	5.31815	8.59954	7.29104	8.49322	0.697115	0.757246	1.3746	5.55093	2.18751	2.27251	2.70341	8.4947	1.05808	12.3222	5.05915	7.83709	1.77164	3.63268	9.05691	5.92648	4.7937	11.2007	8.43134	9.15264	0.873451
Urea	0.0175801	0.223273	0.0160352	0.0180922	0.0199348	0.0181999	0.047678	0.0666843	0.109614	0.0741914	0.103417	0.0584045	0.0999042	0.0914843	0.108066	0.0583774	0.0510423	0.339123	0.022631	0.0513481	0.0431111	0.0755002	0.0971695	0.107711	0.0780751	0.0231177	0.0196001	0.0338502	0.0193763	0.0214733	0.065501	0.0162953	0.0258998	0.0422646	0.0448035	0.0351703	0.0489081	0.113222	0.124879	0.110401	0.0383458	0.0511738	0.0282598	0.0776	0.110637	0.0979522	0.0737334	0.370034	0.0649358
Benzoic acid	0.278438	0.438012	0.268655	15.8514	0.270304	0.297775	0.388962	0.598255	0.702512	16.6305	0.599753	2.24302	2.69362	0.0261739	2.34468	6.11721	8.32865	6.59396	7.00149	7.67032	1.79425	2.8119	1.8991	2.77596	3.54529	1.76503	1.49646	2.60183	1.87358	2.53119	0.492141	0.616467	0.530643	28.0264	0.860995	15.5475	2.94833	1.82624	6.77972	3.7705	3.64628	1.74772	2.09143	2.28849	3.46453	4.37992	3.29698	4.72779	3.177
Caprylic acid	0.0478437	0.0374382	0.0961427	0.0850337	0.0394289	0.0478437	0.0374382	0.0961427	0.0850337	0.0394289	0.0478437	0.0374382	0.0961427	0.0850337	0.0394289	0.0478437	0.0374382	0.0961427	0.0850337	0.0394289	0.0478437	0.0374382	0.0961427	0.0850337	0.0394289	0.0478437	0.0374382	0.0961427	0.0850337	0.0394289	0.0478437	0.0374382	0.0961427	0.0850337	0.0394289	0.0478437	0.0374382	0.0961427	0.0850337	0.0394289	0.0478437	0.0374382	0.0961427	0.0850337	0.0394289	0.0478437	0.0374382	0.0961427	0.0850337
Phosphoric acid	20.4981	17.5441	26.9132	19.5495	10.496	11.375	15.7072	16.9301	18.2999	16.63	40.541	10.3154	50.2388	26.0997	28.8793	9.6963	20.4353	19.9916	24.0169	17.2884	8.26143	20.9156	49.7344	15.7475	14.2559	16.4516	13.9483	5.77351	14.4004	6.58408	57.6673	28.096	44.4141	28.0264	24.8347	12.9877	14.234	27.4206	64.5736	36.3468	16.308	16.8476	15.2133	10.5045	16.9379	60.4802	45.5264	30.1472	10.9459
Glycerol	0.766881	2.17514	0.414003	0.977908	0.341028	0.304216	0.710584	0.221732	0.370658	0.248538	0.80479	0.67013	0.887759	0.89209	1.02407	1.58314	0.905692	1.92285	1.11356	0.996673	0.971899	1.4361	0.837642	1.12005	1.07504	0.955512	0.810122	0.793747	0.142715	0.53934	1.07409	1.00961	0.955409	0.903843	1.47166	0.899867	1.0585	0.968702	2.18443	2.41867	2.48771	1.12111	1.06901	1.04473	1.98461	1.16356	0.875868	1.56709	0.808767
Isoleucine	0.0235101	0.0267707	0.0111015	0.0161151	0.0169244	0.0235101	0.0267707	0.0111015	0.0161151	0.0169244	0.0235101	0.0267707	0.0111015	0.0161151	0.0169244	0.0235101	0.0267707	0.0111015	0.0161151	0.0169244	0.0235101	0.0267707	0.0111015	0.0161151	0.0169244	0.0235101	0.0267707	0.0111015	0.0161151	0.0169244	0.0235101	0.0267707	0.0111015	0.0161151	0.0169244	0.0235101	0.0267707	0.0111015	0.0161151	0.0169244	0.0235101	0.0267707	0.0111015	0.0161151	0.0169244	0.0235101	0.0267707	0.0111015	0.0161151
Maleic acid	0.276419	0.267058	0.301631	0.338555	0.340348	0.276419	0.267058	0.301631	0.338555	0.340348	0.276419	0.267058	0.301631	0.338555	0.340348	0.276419	0.267058	0.301631	0.338555	0.340348	0.276419	0.267058	0.301631	0.338555	0.340348	0.276419	0.267058	0.301631	0.338555	0.340348	0.276419	0.267058	0.301631	0.338555	0.340348	0.276419	0.267058	0.301631	0.338555	0.340348	0.276419	0.267058	0.301631	0.338555	0.340348	0.276419	0.267058	0.301631	0.338555
Glycine	0.121461	0.0292863	0.0271096	0.00660254	0.00579579	0.556877	0.0297927	0.0268055	0.0526291	0.0677888	1.0266	0.820016	0.167117	0.0357729	0.0810826	0.807416	1.20646	0.187558	0.200509	0.128448	0.0530104	0.0225067	0.182643	0.639185	0.559986	0.129528	0.109819	0.0469025	0.11554	0.0592097	0.0261784	0.0206227	0.451125	0.0215774	0.0377185	0.72307	0.0306751	0.303641	1.54667	0.351647	0.0493823	0.162997	0.0387756	0.0647295	0.654902	0.0921978	0.0694018	0.0543352	0.0234151
Succinic acid	0.068422	0.0864576	0.518421	0.0651965	0.156014	0.0360421	0.0771862	0.887665	1.04002	0.0228949	0.0482449	0.042815	1.16087	0.0803092	0.0492438	0.0448372	0.0720231	0.746357	0.10178	0.204179	0.19471	0.0626144	0.0773167	0.0475671	0.0918744	0.209251	0.177412	0.0397031	0.0452328	0.0261237	0.0761057	0.0588789	0.0331313	0.062979	0.0566082	0.0345087	0.505334	0.0716795	0.200132	0.111052	0.0614587	0.0514755	0.0906757	0.0647295	0.0315061	0.0892435	0.0671779	0.104383	0.0305744
Porphine	2.18431	2.2832	0.569593	6.76338	5.02458	1.4056	11.6079	7.20629	3.91735	5.91003	0.225438	1.86109	1.62643	1.40756	1.80959	1.83431	2.79734	24.8662	18.4721	40.7542	2.81522	4.10745	1.44461	3.9703	3.32672	21.7081	18.4051	1.83964	8.81164	10.9143	0.388419	0.359296	0.220203	0.959282	1.0431	0.816938	5.48387	2.33446	4.73007	5.8855	4.95716	2.72807	1.25277	2.76297	1.50358	10.0366	7.55507	9.61842	0.887993
L-serine	0.0330705	0.0857245	0.0608147	0.0354056	0.0268201	0.0330705	0.0857245	0.0608147	0.0354056	0.0268201	0.0330705	0.0857245	0.0608147	0.0354056	0.0268201	0.0330705	0.0857245	0.0608147	0.0354056	0.0268201	0.0330705	0.0857245	0.0608147	0.0354056	0.0268201	0.0330705	0.0857245	0.0608147	0.0354056	0.0268201	0.0330705	0.0857245	0.0608147	0.0354056	0.0268201	0.0330705	0.0857245	0.0608147	0.0354056	0.0268201	0.0330705	0.0857245	0.0608147	0.0354056	0.0268201	0.0330705	0.0857245	0.0608147	0.0354056
L-threonine	0.439061	0.176118	0.0241099	0.110786	0.0797501	0.439061	0.176118	0.0241099	0.110786	0.0797501	0.439061	0.176118	0.0241099	0.110786	0.0797501	0.439061	0.176118	0.0241099	0.110786	0.0797501	0.439061	0.176118	0.0241099	0.110786	0.0797501	0.439061	0.176118	0.0241099	0.110786	0.0797501	0.439061	0.176118	0.0241099	0.110786	0.0797501	0.439061	0.176118	0.0241099	0.110786	0.0797501	0.439061	0.176118	0.0241099	0.110786	0.0797501	0.439061	0.176118	0.0241099	0.110786
Thymine	0.0177798	0.034394	0.0210238	0.0410221	0.0254879	0.0167645	0.0205773	0.0233241	0.0298902	0.035489	0.264926	0.320191	0.467269	0.280205	0.394979	0.102113	0.388422	0.540396	0.523243	0.353213	0.477087	0.270342	0.426687	0.20426	0.0870182	0.638095	0.541003	0.216578	0.272525	0.223542	0.306778	0.153788	0.381688	0.210198	0.102155	0.0163436	0.0672022	0.0288008	0.0631981	0.04497	0.182774	0.512956	0.251704	0.284822	0.186962	0.558603	0.420488	0.436963	0.58459
Capric acid	0.440098	0.196803	0.0579183	0.181366	0.268329	0.109398	0.212768	0.0473393	0.219377	0.120512	0.00709717	0.0580917	0.0799475	0.0140503	0.0295819	0.153076	0.0324316	0.0810835	0.046946	0.0951167	0.0223	0.0525634	0.0525634	0.0340085	0.0810029	0.244778	0.207533	0.101269	0.164383	0.314984	0.124593	0.0850719	0.0351103	0.0163001	0.0801832	0.117603	0.0255254	0.0183958	0.0430895	0.165847	0.11451	0.0768743	0.024556	0.0352094	0.0457702	0.0266703	0.020076	0.124372	0.0665405
D-malic acid	4.86698	6.26047	4.18392	4.18392	2.91953	4.86698	6.26047	4.18392	4.18392	2.91953	4.86698	6.26047	4.18392	4.18392	2.91953	4.86698	6.26047	4.18392	4.18392	2.91953	4.86698	6.26047	4.18392	4.18392	2.91953	4.86698	6.26047	4.18392	4.18392	2.91953	4.86698	6.26047	4.18392	4.18392	2.91953	4.86698	6.26047	4.18392	4.18392	2.91953	4.86698	6.26047	4.18392	4.18392	2.91953	4.86698	6.26047	4.18392	4.18392
L-glutamic acid 3	1.55734	1.0228	0.983497	0.877245	0.969149	0.644872	2.24452	1.12749	1.87859	0.588072	1.10909	1.4266	0.957608	0.982503	1.69496	1.09094	1.83561	1.39098	1.41078	1.3662	1.25946	0.931817	0.732909	0.986782	0.949192	2.40829	2.04184	2.07397	1.93014	1.50995	1.06866	1.19324	0.638889	0.628061	1.44003	0.611191	1.61751	1.18313	3.38158	2.63684	2.22602	1.22224	1.27823	1.65143	1.24116	0.445574	0.335405	2.39376	0.918942
Alpha ketoglutamic acid	0.0706938	0.027343	0.0322792	0.155444	0.0273989	0.0228386	0.0864355	0.225831	0.0599568	0.0907059	0.0321178	0.0378779	0.0136062	0.0434698	0.0288396	0.0824328	0.00818015	0.035222	0.0190947	0.0177403	0.00487867	0.0207783	0.0801143	0.0377174	0.0837901	0.0558188	0.0473255	0.0414274	0.0267731	0.080153	0.0392811	0.0683878	0.046854	0.0296136	0.0164556	0.0151189	0.0192038	0.0515499	0.0215896	0.0729953	0.0962858	0.0338351	0.0962858	0.0129607	0.0441955	0.0150393	0.0113208	0.0969171	0.0459913
Pipecolic acid	0.0179691	0.01338	0.0542636	0.02655	0.161001	0.0225819	0.0538831	0.162649	0.21926	0.216695	0.00234377	0.00779235	0.0109004	0.00285725	0.0250033	0.000440704	0.00167233	0.0311199	0.0278492	0.017829	0.0281175	0.0765132	0.0375225	0.026713	0.05502	0.00788833	0.00668805	0.0095646	0.189414	0.00354887	0.00256828	0.00828905	0.00444297	0.00264504	0.00181467	0.00681478	0.0502638	0.277177	0.0502638	0.00393927	0.00648751	0.00182595	0.00648751	0.00253925	0.00404974	0.00333379	0.00519125	0.0979747	0.00333379
Lauric acid	0.666343	0.388425	0.267181	0.53076	0.465616	0.175209	0.461656	0.300287	0.360963	0.151292	0.0957835	0.0829728	0.101343	0.132477	0.0739224	0.102707	0.111999	0.112651	0.111948	0.115199	0.0942944	0.110925	0.135905	0.131731	0.0754055	0.467758	0.396585	0.313939	0.356127	0.432762	0.200362	0.10104	0.134217	0.134273	0.132396	0.145074	0.106336	0.0947157	0.247436	0.30971	0.230888	0.143558	0.151651	0.157694	0.139471	0.086196	0.064884	0.135545	0.0396546
3,4-Dihydroxyphenyl glycol	0.0373156	0.422899	0.222369	0.154691	0.321312	0.138969	0.038271	0.560849	0.227108	0.0288939	0.194472	0.154532	0.541037	0.345037	0.174878	0.0678244	0.322061	0.262959	0.151285	0.349278	0.252311	0.0629071	0.248895	0.279749	0.191449	0.321543	0.272617	0.191966	0.109422	0.386531	0.386539	0.333984	0.306422	0.262883	0.37017	0.359601	0.332313	0.409298	0.885362	0.824993	0.0965391	0.382404	0.0835264	0.0661579	0.182428	0.364125	0.274095	0.287691	0.307975
Dihydroxyacetone phosphate	0.0156418	0.017287	1.25656	0.338178	0.0430025	0.695691	0.0132813	0.00914714	0.00914714	0.00451826	0.00250062	0.00337096	0.00250062	0.00262133	0.00250062	0.00610006	0.00444872	0.00610006	0.077473	0.00444872	0.110923	0.110923	0.110923	0.127917	0.110923	0.0604521	0.0512538	0.0085848	0.0141229	0.0346006	0.0322653	0.0365602	0.0371514	0.0263718	0.0382424	0.00295303	0.00197473	0.18031	0.00582169	0.00582169	0.0322653	0.0365602	0.0371514	0.0263718	0.0382424	0.00224396	0.00394791	0.00224396	0.00394791
Glycerol 1-phosphate	2.3221	0.947961	1.25656	1.18931	0.974087	0.698481	1.77065	1.25839	1.57159	0.788766	0.98866	1.0918	1.07433	1.3826	1.03163	0.996318	0.907648	0.992158	1.02397	1.01431	0.824527	0.990075	0.700778	0.778876	1.2009	1.61025	1.36524	0.959397	1.04163	1.59765	0.890777	0.622934	0.61725	0.515735	0.984219	1.58654	1.15795	1.17556	3.49513	2.23517	0.124287	1.03606	0.838577	0.905875	0.854873	0.608527	0.458068	1.31892	0.495104
L-ornithine	0.00196204	0.00180124	0.00216625	0.00650491	0.00768772	0.00196204	0.00180124	0.00216625	0.00650491	0.00768772	0.00196204	0.00180124	0.00216625	0.00650491	0.00768772	0.00196204	0.00180124	0.00216625	0.00650491	0.00768772	0.00196204	0.00180124	0.00216625	0.00650491	0.00768772	0.00196204	0.00180124	0.00216625	0.00650491	0.00768772	0.00196204	0.00180124	0.00216625	0.00650491	0.00768772	0.00196204	0.00180124	0.00216625	0.00650491	0.00768772	0.00196204	0.00180124	0.00216625	0.00650491	0.00768772	0.00196204	0.00180124	0.00216625	0.00650491
3-Phosphoglyceric acid	0.116704	0.103927	0.116125	0.206232	0.316153	0.116704	0.103927	0.116125	0.206232	0.316153	0.116704	0.103927	0.116125	0.206232	0.316153	0.116704	0.103927	0.116125	0.206232	0.316153	0.116704	0.103927	0.116125	0.206232	0.316153	0.116704	0.103927	0.116125	0.206232	0.316153	0.116704	0.103927	0.116125	0.206232	0.316153	0.116704	0.103927	0.116125	0.206232	0.316153	0.116704	0.103927	0.116125	0.206232	0.316153	0.116704	0.103927	0.116125	0.206232
Myristic acid	0.880728	0.774375	0.575652	0.688034	0.613613	0.381831	0.305096	0.491121	0.539277	0.460572	0.404362	0.0315824	0.333536	0.357367	0.266184	0.159114	0.602626	0.507955	0.64388	0.502887	0.282001	0.446795	0.447543	0.533704	0.383816	0.696808	0.590782	0.713709	0.562647	0.473704	0.455818	0.411426	0.393	0.507451	0.32903	0.27918	0.409076	0.171683	1.28206	0.959653	0.535532	0.444823	0.349329	0.455189	0.37384	0.318728	0.239922	0.392778	0.227796
Isocitric acid	0.0187264	0.0184837	0.00216785	0.0138941	0.00868095	0.499534	0.978934	0.499534	0.348599	0.171392	0.506182	0.31608	0.00934112	0.00683183	0.266184	0.159114	0.204079	0.00203446	0.285419	0.00431386	0.159915	0.165857	0.221073	0.0398996	0.249802	0.69681	0.590784	0.228937	0.210236	0.156638	0.231228	0.151846	0.154128	0.173444	0.224321	0.14967	0.194437	0.363789	0.491294	0.0285312	0.245282	0.0132249	0.19213	0.187026	0.187026	0.234162	0.176265	0.213455	0.118898
Methyl-D-galactopyranoside	0.899644	0.838976	0.308296	11.6385	8.53497	0.404082	0.448261	2.07307	1.60258	1.68315	1.38249	4.43972	1.24722	1.89372	0.918646	0.0772819	0.0206495	0.0301971	38.1563	1.95561	7.49254	2.30115	0.0565564	0.385932	21.411	2.54895	2.16111	2.2093	0.488648	0.748433	12.9509	21.7828	3.02087	21.7427	0.113277	0.764191	0.354354	1.08437	10.3921	0.134228	0.108684	0.0622181	11.7348	2.76232	3.35688	0.925896	0.696967	21.9632	0.265775
D-glucose	0.299332	0.539993	0.090436	0.244829	0.0696784	0.0221315	2.08938	0.0427013	0.611476	0.50982	0.475663	2.12221	0.369102	0.0551707	0.134007	0.0609512	0.023106	0.0480831	3.02548	0.493216	0.249298	0.483683	0.0716808	1.30182	0.0557453	18.4361	15.6309	1.97751	0.180612	0.146016	0.167282	1.62805	0.192574	0.27897	0.0517555	0.0594278	0.197423	0.0936732	0.645746	0.180627	0.134309	0.0837249	0.252923	0.132226	0.0746059	0.128465	0.0967015	0.475132	11.0435
D-altrose	0.261317	0.290065	0.52039	0.289367	0.288307	0.261317	0.290065	0.52039	0.289367	0.288307	0.261317	0.290065	0.52039	0.289367	0.288307	0.261317	0.290065	0.52039	0.289367	0.288307	0.261317	0.290065	0.52039	0.289367	0.288307	0.261317	0.290065	0.52039	0.289367	0.288307	0.261317	0.290065	0.52039	0.289367	0.288307	0.261317	0.290065	0.52039	0.289367	0.288307	0.261317	0.290065	0.52039	0.289367	0.288307	0.261317	0.290065	0.52039	0.289367
Palmitoleic acid	0.0854116	0.180631	0.014364	0.0508745	0.180631	0.0787354	0.1561	0.153863	0.1561	0.12496	0.036065	0.0899033	0.134623	0.122413	0.0613632	0.0711156	0.0579307	0.0710006	0.0429591	0.0828681	0.453551	0.459647	0.0308457	0.115149	0.0199096	0.0294572	0.024975	0.0550853	0.117585	0.0653448	0.0310788	0.0633726	0.105555	0.00832812	0.0516742	0.108845	0.148248	0.0823296	0.108711	0.140111	0.144627	0.0649449	0.144627	0.0377425	0.0754586	0.0129087	0.00971704	0.101593	0.017835
Palmitic acid	10.831	11.2949	7.39565	9.98732	8.01558	5.34342	8.12771	9.26698	7.44466	7.38297	6.60557	7.5452	9.07812	9.66966	6.52595	6.97281	7.64481	8.09756	8.049	7.91503	0.288503	7.42521	7.2305	8.47173	8.50164	11.376	9.64505	8.97065	7.22403	6.58024	7.50146	7.88851	8.51082	8.89879	7.60258	8.30768	6.89468	8.71689	17.7516	14.6497	9.71782	6.7905	0.142023	7.52995	8.47422	9.01118	6.78316	7.68043	7.03691
Heptadecanoic acid	0.0117044	0.0227037	0.0140351	0.0136123	0.0106072	0.00719116	0.0137133	0.00494683	0.0055178	0.0055178	0.0299353	0.0212432	0.0212432	0.0158476	0.0160317	0.0144498	0.0122368	0.00675447	0.0254194	0.0118337	0.0113551	0.0106956	0.0136271	0.0103999	0.0110068	0.010441	0.00479493	0.00479493	0.0090685	0.00479493	0.00829959	0.00735744	0.0108967	0.00506232	0.00727118	0.0218716	0.026135	0.0339668	0.0304588	0.0304588	0.00957857	0.0052648	0.00772567	0.0115609	0.0079398	0.0189622	0.0119004	0.0189622	0.0119004
Linoleic acid	0.339592	0.570525	0.221239	0.404154	0.210831	0.20035	0.268118	0.446286	0.318837	0.333769	0.349762	0.267378	0.572567	0.406887	0.313299	0.291316	0.194923	0.227697	0.308144	0.365543	0.203112	0.156332	0.293075	0.190956	0.207947	0.441029	0.373922	0.40365	0.379942	0.35672	0.307222	0.326754	0.222978	0.2475	0.175352	0.248285	0.22534	0.274758	0.494415	0.64026	0.270928	0.296776	0.270928	0.447333	0.296946	0.226379	0.170406	0.336908	0.155581
Oleic acid	0.117293	0.353375	0.221594	0.287406	0.165902	0.0599008	0.18081	0.162033	0.312864	0.121901	0.361481	0.231288	0.756621	0.0703515	0.83766	0.190257	0.123012	0.026105	0.169034	0.101047	0.0926714	0.0943094	0.263938	0.0878233	0.201885	0.270217	0.229101	0.174421	0.12482	0.119073	0.220596	0.10431	0.0945274	0.126438	0.0965794	0.203735	0.220452	0.485368	0.306285	0.0184378	0.201076	0.00854636	0.181926	0.103806	0.128024	0.375564	0.282706	0.771464	0.213189
Stearic acid	11.2397	13.4911	9.00231	11.2664	9.03318	6.1878	9.86235	11.3896	9.95431	8.60487	10.9409	10.9409	12.1211	12.3	0.0494907	9.56862	10.2097	10.8236	11.1056	10.249	0.071732	9.39774	9.55009	10.4776	10.0743	14.357	12.1725	10.5901	9.40199	7.3352	8.96349	9.71913	10.7603	11.4846	10.7338	10.404	7.90623	9.38568	20.8639	15.874	8.24194	7.35798	9.37983	10.7248	10.2646	12.7611	9.60589	9.58621	8.89
Spermidine	0.0325914	0.0258886	0.0325901	0.0403352	0.0359424	0.00119373	0.0016703	0.00246074	0.00232703	0.00210828	0.00848708	0.00892158	0.00935078	0.00661066	0.00613205	0.0118144	0.00820913	0.00724034	0.00567869	0.00776406	0.082759	0.082759	0.082759	0.082759	0.082759	0.000672147	0.000672147	0.000672147	0.000672147	0.000672147	0.0887813	0.00536693	0.045253	0.00348395	0.045253	0.00640287	0.00640287	0.00640287	0.00325558	0.00657368	0.00595809	0.00304706	0.00595809	0.00304706	0.00166644	0.0148589	0.011185	0.0148589	0.011185
D-ribose-5-phosphate	0.0130314	0.0345454	0.0165664	0.0274468	0.0149265	0.0512497	0.098477	0.101416	0.121361	0.101416	0.0691163	0.10676	0.136738	0.0947462	0.077818	0.128116	0.0749483	0.124839	0.181925	0.144918	0.0268482	0.0127996	0.0130729	0.0247872	0.00198463	0.268684	0.227801	0.160324	0.178348	0.44432	0.00668653	0.077246	0.0067169	0.0732528	0.0853472	0.0690741	0.00624468	0.0422492	0.110718	0.0175956	0.033174	0.008156	0.033174	0.00848878	0.0334562	0.0607424	0.0457238	0.00562402	0.0422609
D-glucose-6-phosphate	0.012295	0.012295	0.00509723	0.01	0.0110162	0.19398	0.249351	0.344539	0.798575	0.0108838	0.361481	0.775688	0.283777	0.29641	0.352353	0.598737	0.654284	0.374604	0.512647	0.585975	0.0564468	0.0458035	0.022382	0.0373455	0.0483407	1.1013	0.933725	0.474051	0.660996	0.782356	0.0339121	0.118145	0.036749	0.048509	0.158539	0.264919	0.369065	0.561321	0.756477	0.0843875	0.00194207	0.0391156	0.042187	0.127635	0.170191	0.269707	0.203021	0.312422	0.171522
D-erythrose-4-phosphate	0.0210121	0.103986	0.0361001	0.0356393	0.0428226	0.0402856	0.0371181	0.0355978	0.0185638	0.0320702	0.0385496	0.0485112	0.0725928	0.055967	0.0516807	0.0581712	0.284445	0.0475894	0.0048413	0.0562492	0.0425144	0.00428768	0.059075	0.0337945	0.0723126	0.0754643	0.0639817	0.0544426	0.0544426	0.0261547	0.0258504	0.03025	0.0529198	0.0388608	0.0318396	0.057451	0.0595751	0.0690291	0.0776932	0.0557082	0.0153761	0.0258221	0.0422638	0.0283847	0.0547309	0.089782	0.0675833	0.0797563	0.0334512
Arachidic acid	0.0183452	0.0105387	0.0124297	0.0132616	0.0129202	0.0183452	0.0105387	0.0124297	0.0132616	0.0129202	0.0183452	0.0105387	0.0124297	0.0132616	0.0129202	0.0183452	0.0105387	0.0124297	0.0132616	0.0129202	0.0183452	0.0105387	0.0124297	0.0132616	0.0129202	0.0183452	0.0105387	0.0124297	0.0132616	0.0129202	0.0183452	0.0105387	0.0124297	0.0132616	0.0129202	0.0183452	0.0105387	0.0124297	0.0132616	0.0129202	0.0183452	0.0105387	0.0124297	0.0132616	0.0129202	0.0183452	0.0105387	0.0124297	0.0132616
Dioctyl phthalate	1.09598	1.0827	0.679297	1.04532	0.80308	0.605754	0.641962	1.00102	0.77026	0.761569	0.386282	0.397369	0.437013	0.379278	0.284411	0.405783	0.150725	0.247649	0.38118	0.239985	0.871066	0.47637	0.331043	0.536514	0.48773	1.2714	1.07795	0.878959	0.753742	0.630104	0.67014	0.990533	0.709153	0.413079	0.594751	0.284557	0.25415	0.374006	0.559751	0.861951	0.46556	0.399536	0.626351	0.682508	0.554304	0.362912	0.273181	0.439414	0.263073
Adenosine	0.549954	0.326467	0.466658	0.709481	0.308168	0.176183	0.364805	0.169017	0.260065	0.174606	0.132582	0.217214	0.162338	0.268445	0.259654	0.247339	0.726865	0.184601	0.152819	0.194095	0.192332	0.172213	0.329418	0.154399	0.165503	1.17833	0.999035	0.547586	0.632285	0.70983	0.329385	0.502648	0.321586	0.25134	0.659722	0.167404	0.136975	0.168354	0.194327	0.254547	0.0655777	0.117989	0.177496	0.230621	0.213901	0.223014	0.167874	0.297477	0.0874261
Sucrose	0.222381	0.126133	0.041597	0.211388	0.0543378	2.15695	2.77251	2.59093	2.77606	1.18894	1.23877	3.60951	1.11539	0.859779	0.721034	1.25595	0.678986	0.978383	1.13494	0.946172	2.94901	2.40195	0.825137	2.7793	3.57039	1.94879	1.65226	2.10334	1.75278	1.8737	1.39575	1.97447	0.902534	1.05752	1.4321	1.68667	1.80303	1.6807	4.10794	1.67123	0.543063	0.774656	0.850368	1.02473	0.977103	2.52947	1.90406	2.95677	1.28816
Cellobiose	0.756827	1.1142	0.694244	1.9084	1.58042	1.21953	1.52601	2.79397	1.93993	2.13827	2.61565	2.52708	3.04393	1.9848	2.03645	2.45086	2.76074	2.18964	2.29653	1.76921	2.2742	2.15302	2.09336	2.73868	1.82784	2.80521	2.49071	2.20348	1.90579	1.28891	2.09168	1.93934	1.8287	2.01571	1.71369	1.98047	1.87133	2.44544	3.63717	3.88831	3.58298	1.8107	2.71515	2.20359	2.2458	2.53322	2.17317	3.26557	1.51506
Trehalose	7.8685	6.18013	3.31928	7.82981	5.89444	0.0152864	0.0350572	0.0853265	0.00855415	0.219766	0.809164	1.36253	1.01008	1.08367	0.845716	1.20393	0.678986	1.08715	0.964534	0.9347	1.18532	1.17989	1.88769	0.601626	0.294808	1.09498	0.928371	1.32741	1.43075	1.65549	2.10053	1.16823	1.3252	1.8361	1.92675	2.41529	4.00306	7.80632	15.6558	0.03562	0.0785019	0.0165108	0.221918	0.0887735	0.325589	3.15352	2.37381	4.22117	1.80917
Squalene	0.00462863	0.0131284	0.00992637	0.0158173	0.0175622	0.00325535	0.01918	0.0105227	0.00476748	0.01918	0.0205003	0.0205003	0.114724	0.0518072	0.00267628	0.010011	0.00873701	0.00507455	0.0348745	0.00584855	0.0200764	0.0110078	0.0102132	0.063031	0.0252171	0.0117439	0.00995693	0.0117439	0.0117439	0.0117439	0.00451836	0.00475352	0.00775194	0.0175433	0.0164509	0.170765	0.028006	0.0434905	0.0369332	0.0369332	0.0559418	0.0271407	0.00427164	0.0271407	0.0136628	0.246382	0.246382	0.298023	0.246382
*10 μl D-Sorbitol (100 μg/ml, Aldrich Chemical) was added into each sample before derivatization as an internal standard.
The area of each compound was divided by that of for normalization, then the data were divided by average of its row, finally, Log2 of the data were taken.
The values here indicate the relative concentrations of each compound compared with 100 μg/ml of D-Sorbitol.
[truncated: 196 more columns]
